# Supplementary material for: Paternal and/or Maternal Blackberry (Rubus spp.) Polyphenolic Extract Consumption Improved Paternal Fertility and Differentially Affected Female Offspring Antioxidant Capacity and Metabolic Programming in a Mouse Model
Source: Antioxidants (Basel). 2025 Jun 25;14(7):779. doi: 10.3390/antiox14070779 (PMC12291980; doi:10.3390/antiox14070779)
Supplement: Supplementary file 1 [file antioxidants-14-00779-s001.zip]

Archive with 1 entries (1 files):
- antioxidants-3603029-supplementary.pdf
